# Supplementary material for: Use of Artificial Intelligence in the Interpretation of Electroretinography (ERG) Studies
Source: Int J Mol Sci. 2026 Apr 14;27(8):3491. doi: 10.3390/ijms27083491 (PMC13115667; doi:10.3390/ijms27083491)
Supplement: Supplementary file 1 [file ijms-27-03491-s001.zip]

Archive with 1 entries (1 files):
- ijms-4212676-supplementary.pdf
